# Supplementary material for: Valproic Acid Stimulates Release of Ca2+ from InsP3-Sensitive Ca2+ Stores
Source: Int J Mol Sci. 2026 Jan 23;27(3):1176. doi: 10.3390/ijms27031176 (PMC12898086; doi:10.3390/ijms27031176)
Supplement: Supplementary file 1 [file ijms-27-01176-s001.zip]

Archive with 1 entries (1 files):
- ijms-4075595-supplementary.pdf
